# Supplementary material for: Automated subset identification and characterization pipeline for multidimensional flow and mass cytometry data clustering and visualization
Source: Commun Biol. 2019 Jun 20;2:229. doi: 10.1038/s42003-019-0467-6 (PMC6586874; doi:10.1038/s42003-019-0467-6)
Supplement: Supplementary file 3 — Supplementary Data 1 [file 42003_2019_467_MOESM3_ESM.txt]

0.53766714	0.84037553	0.183227263	3
1.833885015	-0.888032082	-1.029767544	3
-2.258846861	0.100092833	0.949221831	3
0.86217332	-0.54452893	0.307061919	3
0.31876524	0.303520795	0.135174942	3
-1.307688296	-0.600326562	0.515246336	3
-0.433592022	0.489965321	0.261406324	3
0.342624467	0.739363124	-0.941485771	3
3.57839694	1.711887783	-0.162337673	3
2.76943703	-0.194123536	-0.146054634	3
-1.34988694	-2.138355269	-0.532011377	3
3.034923466	-0.839588747	1.682103595	3
0.725404225	1.354594328	-0.875729346	3
-0.063054873	-1.072155288	-0.48381505	3
0.714742904	0.96095387	-0.712004549	3
-0.204966058	0.1240498	-1.174212331	3
-0.124144348	1.436696623	-0.192239518	3
1.489697608	-1.960899999	-0.27407023	3
1.40903449	-0.197698226	1.530072514	3
1.417192413	-1.207845485	-0.249024743	3
0.671497134	2.908008031	-1.064213413	3
-1.207486923	0.825218894	1.603457298	3
0.717238651	1.378971978	1.234679147	3
1.630235289	-1.058180258	-0.229626451	3
0.48889377	-0.468615581	-1.506159704	3
1.03469301	-0.272469409	-0.444627816	3
0.726885133	1.098424618	-0.155941036	3
-0.303440925	-0.277871933	0.276068254	3
0.293871467	0.701541458	-0.261163646	3
-0.787282804	-2.0518163	0.443421913	3
0.888395632	-0.353849998	0.391894209	3
-1.147070107	-0.823586525	-1.250678907	3
-1.068870458	-1.577057023	-0.947960922	3
-0.809498694	0.507974651	-0.741106094	3
-2.944284162	0.281984064	-0.50781755	3
1.438380293	0.033479882	-0.320575507	3
0.325190539	-1.333677943	0.012469041	3
-0.754928319	1.127492278	-3.029177341	3
1.37029854	0.350179411	-0.457014641	3
-1.711516419	-0.29906603	1.242448406	3
-0.102242446	0.022889793	-1.066701399	3
-0.241447042	-0.261995435	0.933728163	3
0.319206739	-1.750212368	0.350321001	3
0.312858597	-0.285650972	-0.029005764	3
-0.864879917	-0.831366512	0.182452168	3
-0.030051296	-0.979206305	-1.565056014	3
-0.164879019	-1.156401656	-0.08453948	3
0.627707288	-0.533557109	1.603946351	3
1.093265669	-2.002635736	0.098347775	3
1.109273298	0.964229423	0.041373613	3
-0.863652822	0.520060101	-0.734169113	3
0.077359091	-0.020027852	-0.03081373	3
-1.214117044	-0.034771086	0.232347013	3
-1.113500741	-0.798163585	0.426387557	3
-0.006849328	1.018685282	-0.372808742	3
1.532630308	-0.13321748	-0.236454584	3
-0.769665914	-0.714530164	2.023690887	3
0.371378813	1.351385768	-2.25835397	3
-0.225584402	-0.224771056	2.22944568	3
1.117356139	-0.589029031	0.337563701	3
-1.089064295	-0.293753598	1.00006082	3
0.032557464	-0.847926244	-1.664164475	3
0.552527021	-1.120128301	-0.590034564	3
1.100610218	2.525999692	-0.278064164	3
1.544211896	1.655497593	0.422715691	3
0.085931133	0.307535159	-1.670200698	3
-1.491590311	-1.257118359	0.471634326	3
-0.742301837	-0.865468031	-1.2128472	3
-1.061581733	-0.176534114	0.066190048	3
2.350457224	0.791416062	0.652355889	3
-0.615601881	-1.332004421	0.327059967	3
0.748076784	-2.329867156	1.082633504	3
-0.192418511	-1.449097293	1.006077111	3
0.888610425	0.333510833	-0.650907737	3
-0.764849237	0.391353604	0.257056157	3
-1.402268969	0.451679419	-0.944377806	3
-1.422375925	-0.130284653	-1.321788521	3
0.48819391	0.183689096	0.924825933	3
-0.177375157	-0.476153017	4.98E-05	3
-0.196053488	0.862021612	-0.054918915	3
1.419310151	-1.361694471	0.911127266	3
0.291584374	0.455029556	0.594583697	3
0.197811053	-0.84870938	0.350201174	3
1.58769909	-0.334886939	1.250251228	3
-0.804465956	0.552783346	0.929789459	3
0.696624416	1.039090654	0.239763257	3
0.835088165	-1.117638683	-0.690361103	3
-0.24371514	1.260658709	-0.651553642	3
0.215670086	0.660143141	1.192101871	3
-1.165843931	-0.067865554	-1.611830389	3
-1.147952779	-0.195221198	-0.024461937	3
0.104874716	-0.21760635	-1.948847177	3
0.722254032	-0.303107621	1.020498014	3
2.585491253	0.023045624	0.861716302	3
-0.666890671	0.051290356	0.001162083	3
0.187331025	0.82606279	-0.070837213	3
-0.082494425	1.526976687	-2.486283921	3
-1.933022918	0.466914436	0.581172323	3
-0.438966154	-0.209713338	-2.19243492	3
-1.794678841	0.625190357	-2.319280307	3
0.418187696	3.979168463	5.797539112	1
-0.05218124	3.692246332	6.263929608	1
0.251053857	4.657077404	5.496518568	1
0.79812527	3.272466709	6.544513385	1
0.260141408	3.12882539	6.892437356	1
-0.318421699	4.102652342	5.84812274	1
-0.228551619	4.596465199	5.995651684	1
0.115062848	3.598588451	6.253317513	1
0.10416586	3.367181789	6.601625994	1
-0.232907604	3.925334323	6.261008865	1
0.290332067	3.181776661	6.198523046	1
0.833264238	4.008672173	5.75859458	1
0.074415356	4.414193633	5.884251403	1
0.097714975	4.108869174	6.306692606	1
-0.900760953	3.045377549	6.841425268	1
-0.187256552	3.731589089	6.284196787	1
-0.496636292	3.848983851	5.396985373	1
0.006882675	4.906791065	6.216530194	1
0.462793175	4.457425876	5.953939626	1
0.961634638	3.971459642	5.877972531	1
1.099247226	4.654681039	5.890405668	1
0.141557867	3.477632076	5.560116642	1
0.039901907	3.825866595	5.839597837	1
0.608758142	4.70628058	5.607792353	1
0.445079594	4.751191464	5.817518736	1
0.58262558	4.365187997	6.058635286	1
0.589139523	4.245376136	6.087169844	1
-0.540152587	3.70693693	5.892171793	1
0.47018198	4.372449825	5.92369426	1
0.154230489	3.585922515	6.01684411	1
-0.180126188	4.287260366	6.229141103	1
-0.146797722	4.140920691	6.64081561	1
0.840728876	4.569653135	6.310045026	1
-0.204868805	3.787066077	5.856663069	1
-0.418409176	4.318069946	6.299007857	1
0.307343224	4.396589041	5.877233662	1
1.205385884	3.550811443	5.109631412	1
0.212777217	4.078122422	4.826380386	1
0.354149718	4.798626956	5.143202351	1
-0.269123605	4.056219855	5.88143637	1
1.037107976	3.845687533	5.690187093	1
0.262494087	4.228329805	5.63991981	1
0.465050628	3.862449585	6.020328587	1
-0.276034112	4.221571804	5.670509286	1
0.627021409	3.932617437	5.684742484	1
0.394572867	3.990835885	6.304812546	1
-0.378000542	4.230394713	6.391167485	1
0.219870063	4.681157732	7.218292179	1
-0.025299302	4.225937284	6.151203708	1
0.254623971	4.824191829	6.029159927	1
0.074723579	2.98581902	5.712933019	1
0.105049173	3.775371594	5.902393799	1
-0.316456757	4.117996601	5.974734361	1
0.038354039	3.582413518	5.12211248	1
0.583263427	3.362022418	5.871321188	1
1.07233659	4.308517541	6.374770943	1
-0.380259963	4.306350752	5.714617846	1
1.388705926	4.144690578	6.247116688	1
0.963038981	4.197658061	6.495720219	1
0.28425375	3.564718579	6.538570057	1
0.049396735	3.751155811	6.388420899	1
-0.149327135	3.946664091	4.870079824	1
0.616385288	3.656085432	5.717811654	1
-0.147302627	4.165940438	6.450745718	1
-0.030941497	5.182612371	6.197337766	1
0.641808568	3.758884641	6.002427212	1
0.417972091	4.323724103	6.218459314	1
0.648373682	3.482787641	6.56503636	1
0.452366014	4.669777299	6.076885371	1
-0.000448568	3.515429822	5.620686422	1
-0.056924006	4.104357801	5.909918451	1
0.598183798	3.690703322	5.896105207	1
-0.135595082	4.256007822	6.448372644	1
0.793329521	4.005677086	6.206153851	1
0.595350985	3.978005687	6.273759844	1
0.343860747	5.474546271	6.073917522	1
0.201613057	3.684976903	5.818866422	1
0.382808594	3.9765603	6.030570648	1
1.963338909	5.341512755	6.108352775	1
0.143781669	3.426654657	5.300938793	1
-0.578296967	4.276499373	6.089435186	1
1.157551148	3.461770795	6.463792109	1
0.504923027	4.515319792	5.944911032	1
-0.123955812	4.163764906	6.786198939	1
1.508667456	4.326062406	6.280245307	1
0.47547521	3.860569442	5.789827697	1
0.347101842	4.122595797	5.923027305	1
-0.188921899	4.736256739	5.862400703	1
-0.332465048	2.862449229	6.120560227	1
-0.684207016	3.183354638	6.377343197	1
-0.011459768	4.207734468	5.85404505	1
-0.326551215	3.672615574	6.22922269	1
0.523877622	3.851825842	6.877644316	1
0.041185906	3.251540562	6.465745296	1
1.084495785	3.547582776	6.412632221	1
0.955291198	3.797909227	5.592596433	1
0.282005158	3.637100917	5.732897911	1
0.058618143	3.566757487	6.12127583	1
0.776082904	3.78907661	5.949676025	1
-0.373253816	3.528666838	5.187475775	1
0.536849348	4.670941859	5.242788424	1
-0.134556498	3.505782644	6.513094696	1
-0.00016135	4.908971344	5.620936262	1
-0.135901214	3.812781697	7.039172395	1
0.487814508	3.27412964	4.889006697	1
-0.189046758	3.690659096	6.224381819	1
-0.331780601	4.467250481	6.000313058	1
0.476489151	4.527964628	5.621880345	1
-0.011714419	4.080113638	6.202162413	1
0.380793582	4.14370016	5.603073562	1
0.024055379	4.316452789	6.429891598	1
0.334770354	3.270479065	6.033434605	1
-1.082224678	3.709145137	5.180306303	1
0.432932064	3.084925339	4.787625043	1
1.126780471	3.77544846	5.858085037	1
0.71964467	4.474637352	6.572903149	1
0.65544829	4.358720705	6.090584645	1
0.080134357	5.143914303	6.027125114	1
0.29049904	4.083363832	6.343876827	1
0.322124773	2.921754624	5.303296349	1
0.248196442	4.844699654	6.712682868	1
-0.215234249	4.641140374	5.553074421	1
0.023873907	3.708684518	6.01888235	1
0.11261248	4.11130724	5.818215356	1
-0.04032671	4.389725736	6.074778241	1
0.618418356	4.192353579	5.027740947	1
1.469174671	4.348183461	6.761947447	1
-0.461667126	3.94364222	6.272905084	1
0.264170132	3.98058815	7.004963747	1
-0.521189577	4.044044315	6.70833533	1
0.851254105	3.605172013	6.005740333	1
0.90495575	4.711480309	5.530475339	1
-0.631271485	4.003165842	5.130545806	1
1.171842239	4.343240424	6.008485486	1
-0.342349226	3.572533183	6.109579547	1
0.313409488	3.462382341	6.522910305	1
0.749464601	3.954516374	5.524508673	1
0.273594376	3.873614084	6.397398711	1
1.347832907	4.597411909	6.035714905	1
1.576278939	4.303031855	5.613156549	1
0.269158862	4.270257215	6.387080922	1
-0.753533104	3.27753029	6.132827359	1
0.017503503	3.516153096	5.882447235	1
-0.224055006	4.101025669	6.938646112	1
-0.182376682	3.826061013	6.304619701	1
-0.363847407	4.645043995	5.94486306	1
0.239094448	4.670576909	6.138728736	1
1.253314828	3.709601155	6.043522957	1
-0.157923697	4.437567801	6.086796526	1
0.059742169	4.697724943	6.226795577	1
0.783237502	4.160492611	5.698240985	1
0.806410709	4.811691229	5.601488036	1
0.442770494	4.531216655	6.180324449	1
0.713008243	4.107052619	6.942545839	1
0.635363011	4.438401601	5.846589085	1
0.009121061	4.097203506	5.49363802	1
0.414446514	3.79255392	5.880727246	1
0.05043474	4.179229367	5.757992594	1
-0.24993426	4.018111334	5.836327739	1
0.517372731	3.817684416	6.237758992	1
0.233726795	4.885509784	5.934997554	1
0.106439728	4.110636534	5.702823359	1
0.345863728	5.365188792	5.778116545	1
0.693847346	3.851917308	5.338735176	1
0.396467285	4.282147776	5.570239417	1
0.297275687	4.791310332	5.293499414	1
0.339892478	5.364615062	5.74200705	1
0.225610156	4.15178214	5.457450952	1
-0.187233122	3.604870761	5.646420705	1
0.593390855	4.401690116	5.849172727	1
0.904453475	3.340048649	5.399779748	1
-0.067049292	3.86307712	5.990318867	1
1.163879215	4.135933461	6.170185282	1
0.111876226	4.744776754	5.518384509	1
0.078124819	4.718570762	6.556961293	1
-0.248800329	3.986219302	5.206947287	1
-0.196168433	4.461965658	5.80410267	1
-0.276487345	3.83935979	5.257656889	1
0.376952727	4.330562443	5.827686416	1
0.998513162	4.957646969	5.338042047	1
0.463735126	4.078379805	5.712582525	1
0.627101151	3.849731771	5.629646636	1
0.870923261	3.749982611	5.407499063	1
-1.049766721	4.35823569	4.967569982	1
0.116220339	4.668644364	6.282529906	1
0.376507657	5.062839973	7.000071183	1
0.558626863	4.027022892	7.11166386	1
-0.452425819	4.081517959	5.753911207	1
-0.302934476	3.68364663	5.976998533	1
0.595341735	4.805995746	5.767126497	1
0.141714336	3.962275638	6.037973716	1
0.476544944	3.763381428	5.540615178	1
-0.280322402	5.092120393	5.040266735	1
-0.616901198	4.404940553	5.981778428	1
0.580600141	4.358171402	5.387437141	1
0.796653576	3.497214433	5.048782841	1
1.016028608	4.216993307	7.187124275	1
-0.566094801	4.260071796	5.883327143	1
-0.468426202	3.453877741	6.20194037	1
-0.536923249	3.887102774	6.5962343	1
-0.23116643	2.039966855	3.237930294	2
0.416942507	1.525759508	3.706116343	2
-1.629423431	2.205745311	3.011304242	2
-0.06891334	2.338488903	2.976065295	2
-0.34061738	2.428866273	3.850667327	2
-1.153844148	1.654420437	2.745144144	2
-0.716796011	2.224688812	2.99857252	2
-0.328687767	2.050316675	3.45993354	2
1.28919847	2.413034999	3.074904366	2
0.884718515	2.26807854	3.702466723	2
-1.17494347	2.448944213	3.51706077	2
1.017461733	1.934031066	3.145785144	2
-0.137297888	1.926399272	2.611150731	2
-0.531527437	2.503886703	3.283348049	2
-0.142628548	0.938172269	2.30868942	2
-0.602483029	1.747706797	3.122237338	2
-0.562072174	1.364702775	3.404219402	2
0.244848804	1.808707599	3.106520849	2
0.204517245	2.324339631	3.439838582	2
0.208596207	2.412863575	4.019438126	2
-0.164251433	1.492528179	3.461966224	2
-1.103743461	1.764465044	3.133458723	2
-0.141380674	2.068512437	3.320830753	2
0.315117645	1.854068312	3.212742678	2
-0.255553115	2.150909278	2.342638248	2
0.017346505	2.199965471	2.79179439	2
-0.136557433	1.535019221	3.612343912	2
-0.651720462	1.911584867	2.978207897	2
-0.353064266	0.9339527	3.291211639	2
-0.893641402	2.572680855	2.496749963	2
-0.055802184	1.68545462	3.032258371	2
-1.073535053	1.398075013	3.300145975	2
-1.034435229	1.873027658	2.319242523	2
-0.904749347	1.285676568	3.173796316	2
-1.972142081	1.989571191	2.909078391	2
0.219190146	1.719667502	2.530232617	2
-0.33740473	3.088889355	2.981233406	2
-0.87746416	2.569232694	2.051847753	2
0.18514927	0.751556748	1.936011616	2
-1.355758209	2.220663466	2.411538335	2
-0.551121223	1.300931062	2.50473389	2
-0.620723521	1.87247241	2.413483836	2
-0.34039663	2.082202037	2.137286105	2
-0.343570702	2.373867014	3.144114045	2
-0.932439959	1.863476525	2.20290814	2
-0.515025648	2.788150073	3.055109425	2
-0.58243951	1.759531424	3.393533338	2
-0.186146356	2.16375606	2.998886607	2
0.046632835	2.33236706	3.04655438	2
0.054636649	2.042594296	2.810921472	2
-0.931826411	2.440476393	2.258661944	2
-0.461320454	2.161606569	2.978090707	2
-1.107058522	1.607926908	3.480412606	2
-1.056750371	1.097313324	3.869122466	2
-0.503424664	2.929296474	2.784896879	2
0.266315154	1.697734956	2.186338632	2
-0.884832957	2.051679861	3.083173746	2
-0.314310594	2.281583478	3.188132955	2
-0.612792201	2.056798498	2.886524768	2
0.058678069	1.547636894	2.425543855	2
-1.044532148	1.766142709	4.0121663	2
-0.483721268	1.937555026	1.820238245	2
-0.223736489	2.739479246	2.745013977	2
0.050305109	1.569592155	2.339187205	2
0.272105948	2.392334234	2.681935875	2
-0.457034433	2.15431157	3.15892571	2
-1.245795155	1.883069979	3.069023987	2
-0.871150919	1.471513627	2.644632463	2
-1.030790867	1.857929523	3.388501763	2
0.675228612	1.956654859	3.311196962	2
-0.807800941	1.265302463	3.323690442	2
-0.125961608	2.096091122	2.787184159	2
-0.596209255	1.588853362	3.52429038	2
-0.055694787	1.952879706	3.330353543	2
-0.882424618	2.16810667	4.254386237	2
-1.201134485	1.54767297	3.53172982	2
-1.211187963	1.855871819	3.578460827	2
-0.255903045	2.175031379	3.026489414	2
-0.588687578	1.082070429	2.355806999	2
-0.598026744	2.517987954	2.814389376	2
0.209655075	3.212230572	2.621104042	2
-0.354207813	2.479700255	2.718015541	2
-0.401094473	1.842114002	3.27756928	2
0.293849545	2.21431134	2.721610968	2
-0.902232978	1.482007611	2.552443432	2
-0.151687792	2.93893273	2.795336139	2
-0.082455917	2.470352202	2.919556617	2
-0.62185757	2.39367289	3.204667215	2
-0.392164957	1.562062869	2.523682001	2
-1.082921966	2.159974567	3.158658736	2
-1.073976389	1.720852858	3.03901004	2
-0.447562642	1.844285291	3.662192725	2
-0.138872984	1.714995042	2.893414757	2
0.792745626	1.487133192	2.932760678	2
-0.833445335	1.545627207	2.414322091	2
-0.406334488	1.895051333	2.307368658	2
-0.541247213	1.150567958	3.155254159	2
-1.466511459	2.303800288	2.875255468	2
-0.719483077	1.941100855	3.251872028	2
-1.397339421	2.349580167	2.553669298	2
-0.079812235	2.134824321	3.954256165	2
-0.944016041	2.247143528	3.06111535	2
-0.449953583	1.258439489	3.523516633	2
-0.772264465	1.489867807	2.8865399	2
-0.348239603	1.776502495	2.918749029	2
-0.800163281	2.054829296	3.345025949	2
-0.255017339	2.564368226	3.277878386	2
-0.130318438	1.85501848	2.439872499	2
0.355943891	2.630775359	2.233653493	2
-0.597061768	2.237712406	2.451066115	2
-1.569177635	2.587058376	2.292113339	2
-0.919794374	2.063473534	3.029785294	2
0.177297164	1.671592036	2.794374537	2
-1.036077644	1.259300464	2.815994633	2
-0.019523065	2.077744498	2.319518435	2
-0.4379751	2.409275684	3.389783714	2
0.218348311	1.853705935	3.219705556	2
-1.48045	1.729606792	2.955188758	2
-0.598849113	1.845679092	3.510590059	2
-1.103922743	1.451703349	2.563010267	2
0.954004015	1.753495092	3.207350147	2
-0.087390553	1.909630322	3.1742206	2
0.189485989	2.022920553	3.174627208	2
-1.029090129	1.96810844	2.635376366	2
-0.734307791	2.305667597	3.163420124	2
-0.636234705	2.054658847	2.742559184	2
0.049212309	2.907007725	2.551776925	2
-0.638935966	2.156011914	2.398365907	2
-0.149229271	2.902246886	3.51890782	2
-1.52590815	1.63843926	2.577027894	2
-0.676924999	2.263273519	2.913543078	2
-0.911793263	1.869874569	2.395673973	2
-1.288528511	2.300071254	2.8514366	2
-0.246012675	2.296965398	1.383981102	2
-0.359007968	0.906989194	2.456520385	2
-0.483260059	1.336478425	2.28678192	2
-1.166838972	1.279493201	2.492774616	2
0.063746139	2.200922249	2.893366406	2
-0.324910295	2.73510064	2.83732611	2
-0.649533015	1.836592886	3.972198896	2
-0.488555104	2.406161502	2.714113391	2
-0.630997717	2.272770052	2.874983861	2
-1.375106184	1.474183845	2.215342265	2
-0.642825486	2.198733498	2.761308668	2
-0.915683256	1.624052631	2.331011673	2
-0.989603153	2.758133448	3.015149512	2
-1.078200828	1.983716745	3.426543384	2
-0.766778555	2.817999829	3.202126733	2
-1.501317868	1.787470755	2.649689893	2
-0.017885289	2.294716683	2.184728554	2
-0.239969949	1.968604387	3.730006593	2
-0.510013926	0.989020535	4.025021366	2
-0.517385543	1.508934237	3.0602503	2
-0.899081792	2.306255649	2.505049198	2
0.009342641	1.972556935	3.598885737	2
-0.56660874	1.440633999	2.703671891	2
-0.857265082	1.686810731	2.765095318	2
0.175692884	2.12475887	3.443188689	2
-0.612385528	1.503490497	2.307390099	2
-0.794514515	2.487475112	2.021623023	2
-0.646876799	1.679645247	3.21034185	2
-0.923963122	2.90443131	3.200368999	2
-1.060064151	1.460066875	3.047571079	2
0.762999846	2.099594722	3.248342196	2
0.327748796	1.239486719	3.541120298	2
-0.34623242	1.638184437	3.485223894	2
-1.12855918	1.703374842	2.715715215	2
-0.932734015	2.20066817	3.404986037	2
-0.588267057	2.47106666	3.086623686	2
-0.104291969	2.150242984	2.747228716	2
-1.166002211	1.813464671	2.403347105	2
-1.664933578	2.407744254	3.323485469	2
-1.224548646	2.399443496	2.8231887	2
-0.333244583	2.060102641	3.023217263	2
-0.304323198	2.285623815	2.603526249	2
-0.274160291	2.206398005	2.224742763	2
-0.565142327	1.506519058	3.085793178	2
-0.408155452	2.379784163	2.968930438	2
-0.738076508	1.67139935	3.599513939	2
-0.068989194	1.698040759	3.400852035	2
-1.180847235	2.088473411	3.52665229	2
-0.272485222	1.846248265	2.625561624	2
-0.92435469	1.934089824	2.531836751	2
-0.667443469	2.297678837	2.365456614	2
-0.223608327	2.523416392	3.248990312	2
0.019545327	1.901020684	4.394540564	2
-1.058819342	2.163839082	3.363786018	2
0.130329355	1.880849248	2.613467949	2
-0.169928429	2.114798447	3.418316877	2
-0.533932777	2.219998952	2.435834845	2
-0.597610599	1.691567036	2.287764954	2
-0.608803175	2.137418393	3.358721158	2
-0.651553811	2.300551016	2.61104724	2
-0.488477188	2.046153976	3.15799294	2
-0.474354822	2.864920696	3.703267569	2
-0.086968605	1.695721278	3.200562318	2
0.263488343	1.631470114	3.464830142	2
-0.266542782	1.125060347	2.197098898	2
-0.604856669	2.45524129	3.330768122	2
-0.187404821	2.433541276	4.069251127	2
-0.408386368	1.96005358	3.270569707	2
-1.014883772	2.449237995	2.229561409	2
-0.025389084	2.091851712	2.898428603	2
-0.34646904	2.145395067	2.750017389	2
-0.432412529	2.056472359	3.191511956	2
-0.242376832	2.219976094	3.206017689	2
-0.369296838	2.050831222	3.202746275	2
-0.970742885	3.393667614	2.818109625	2
-0.581168836	1.416667485	2.70036398	2
-0.573027317	1.072850459	2.705205504	2
-0.766005688	1.429659428	3.426770417	2
0.341051797	1.453328272	2.073495964	2
-0.937864673	1.783195352	2.89634842	2
-0.741907525	1.915765061	3.135189101	2
-0.856002275	1.89073322	2.673614494	2
-1.087106166	2.270667218	3.238613643	2
-0.596119759	2.194633102	2.964340175	2
-0.637035115	2.375614492	2.530849356	2
0.265036257	2.88912795	3.080681767	2
-0.624512371	2.611531276	2.865908559	2
-1.032106706	1.358371948	2.795063676	2
0.301728649	0.835522742	2.644338645	2
0.117339573	2.450965733	3.030722742	2
-0.614813225	1.082180658	2.076935382	2
-1.253079852	2.033378456	2.80083344	2
-0.722313908	2.017739743	2.728225939	2
-0.577970518	3.113584039	2.544050748	2
-0.361965873	1.965392873	3.326349295	2
-0.630581823	1.746338468	2.632864371	2
-0.278289044	2.117904836	3.270316545	2
-0.304052895	2.122902426	3.487920442	2
-1.125339453	2.035022605	2.921564793	2
-0.973980461	1.695709745	3.138899661	2
-0.870553047	1.38870331	3.319758652	2
-0.753908775	2.15825018	2.959510992	2
-0.660287753	1.328565382	3.270435072	2
-0.493765479	1.483907828	2.368717578	2
-2.014588671	2.665607943	3.55521192	2
-0.72850732	1.790548402	2.50521866	2
0.121224203	1.929839139	2.085582033	2
-1.033350699	2.449911164	3.692249256	2
-0.033135919	1.849944497	2.968636603	2
-0.324839499	2.514682856	3.22446056	2
-0.514502882	1.827467014	2.818370764	2
-0.408773916	2.506400932	2.489708303	2
-1.282528007	2.314667292	1.46350573	2
-0.54226974	1.893492459	3.313139499	2
0.301973175	1.567151346	2.856657733	2
-0.450826113	1.478445849	2.901328547	2
-0.479313193	1.864965594	3.202802686	2
-0.867084556	1.780929322	2.29032577	2
-0.515406865	1.795662843	2.635277381	2
-0.383826494	2.491772618	3.573663921	2
-0.286806221	1.851151428	3.298932316	2
-0.686404371	2.571839455	2.35935937	2
-0.618227292	1.734189941	1.898367879	2
0.511845443	2.486282864	2.71437684	2
-1.629176985	1.738874758	3.106998239	2
0.61472284	2.088288897	3.471188467	2
-0.33121815	2.485368912	3.046862745	2
3.04E-05	1.793013863	2.438844139	2
-1.332082237	1.780864741	3.153078909	2
-0.795017282	3.001695305	2.413832566	2
-0.639032082	2.47549675	2.519516718	2
-0.288642154	1.783998078	2.673132492	2
-1.335100349	2.324470369	2.385303176	2
-0.264182837	1.819961849	2.864517435	2
-1.1064236	2.35294251	2.550024966	2
-0.466904976	2.707924534	2.857156931	2
-0.173822056	1.197742166	2.768789228	2
-0.336470016	2.514426535	2.795107393	2
0.041316752	2.72898389	2.748230508	2
0.003038555	2.023735662	3.616648556	2
-0.825453868	2.873128355	3.305152609	2
-0.371471921	2.077693757	3.029536078	2
-0.972188903	1.381440158	2.266526635	2
-1.160894261	0.903252861	2.187098367	2
-0.037587033	1.833296466	2.017623792	2
-0.499975075	2.356771651	4.302597875	2
-0.527459457	2.158703867	3.486187406	2
-0.044436367	2.206805195	3.128490485	2
-0.202708151	1.711457208	2.51287977	2
-0.324899413	2.072000901	2.426817807	2
0.125125614	1.180667135	3.273819752	2
-0.035105271	1.619955001	3.782541993	2
-0.380118371	1.590603452	2.153328169	2
-0.845180552	2.259864444	2.77530132	2
-0.825776821	1.99291997	2.957853964	2
0.096050935	1.422235316	2.004001411	2
-1.305915194	1.995237542	3.420622833	2
-0.512230968	1.655094731	2.792670541	2
-1.474423588	1.666650423	3.956090419	2
0.010249007	2.432074711	2.804550634	2
-0.069141849	2.056709718	3.204591041	2
-0.499418958	2.199181423	2.428785916	2
-0.535418607	2.441984945	2.687568112	2
-1.74314196	2.090128847	2.415638575	2
-0.209413839	2.275427261	3.196287641	2
-1.59621746	2.341482138	3.650919752	2
-1.659640153	2.58530433	2.703179119	2
